# Supplementary material for: The use of UK primary care databases in health technology assessments carried out by the National Institute for health and care excellence (NICE)
Source: BMC Health Serv Res. 2020 Jul 22;20:675. doi: 10.1186/s12913-020-05529-3 (PMC7374907; doi:10.1186/s12913-020-05529-3)
Supplement: Supplementary file 1 — Additional file 1. Breakdown of disease areas where primary care databases are used in NICE technology appraisals. [file 12913_2020_5529_MOESM1_ESM.csv]

Table S1: For each NICE TA submission, the number and percentage of total TAs retrieved that use a UK primary care database for each disease area defined by appropriate BNF chapter.
Disease area	Count	Percentage (%)
Cardiovascular Diseases	12	23.1
Autoimmunity & Inflammatory Diseases	12	23.1
Respiratory Diseases	6	11.5
Musculoskeletal Diseases	5	9.6
Endocrine System	5	9.6
Central Nervous System	3	5.8
Eye	3	5.8
Malignant Disease & Immunosuppression	2	3.8
Infections	1	1.9
Obstetrics, gynecology & urinary tract disorders	1	1.9
Nutrition & Blood	1	1.9
Immunological products and Vaccines	1	1.9
Total	52	100
