# Supplementary material for: The use of UK primary care databases in health technology assessments carried out by the National Institute for health and care excellence (NICE)
Source: BMC Health Serv Res. 2020 Jul 22;20:675. doi: 10.1186/s12913-020-05529-3 (PMC7374907; doi:10.1186/s12913-020-05529-3)
Supplement: Supplementary file 2 — Additional file 2. A list of all the NICE technology appraisals reference numbers that were included in the analysis. [file 12913_2020_5529_MOESM2_ESM.csv]

NICE Technology Appraisals (TAs) used in the analysis
TA67
TA76
TA79
TA113
TA126
TA130
TA131
TA138
TA141
TA160
TA161
TA164
TA187
TA195
TA197
TA203
TA204
TA221
TA236
TA237
TA248
TA249
TA256
TA261
TA267
TA271
TA274
TA275
TA278
TA282
TA290
TA314
TA337
TA356
TA367
TA385
TA388
TA390
TA393
TA394
TA418
TA441
TA455
TA464
TA493
TA504
TA511
TA518
TA527
TA537
TA561
TA565
